# Supplementary material for: Identification of Redox-Sensitive Transcription Factors as Markers of Malignant Pleural Mesothelioma
Source: Cancers (Basel). 2021 Mar 7;13(5):1138. doi: 10.3390/cancers13051138 (PMC7961847; doi:10.3390/cancers13051138)
Supplement: Supplementary file 1 [file cancers-13-01138-s001.zip]

Archive with 2 entries (2 files):
- Supplementary Materials.pdf
- Original_Blot_WB_correct_Aldieri.pdf
